# Supplementary material for: Complete Chloroplast Genome and Phylogenomic Analysis of Davallia trichomanoides (Polypodiaceae)
Source: Genes (Basel). 2025 Nov 1;16(11):1310. doi: 10.3390/genes16111310 (PMC12652714; doi:10.3390/genes16111310)
Supplement: Supplementary file 1 [file genes-16-01310-s001.zip]

Archive with 2 entries (2 files):
- Figure S1.pdf
- Table S1,2.pdf
